# Supplementary material for: Patterns and trends of eating disorders among women of childbearing age: a comprehensive analysis from 1990 to 2021 with future predictions
Source: Eat Weight Disord. 2026 Mar 23;31(1):40. doi: 10.1007/s40519-026-01842-8 (PMC13132930; doi:10.1007/s40519-026-01842-8)
Supplement: Supplementary file 16 — Supplementary Material 16. [file 40519_2026_1842_MOESM16_ESM.xlsx]

## Sheet: Sheet1
Table S6. Annual projections of ED, AN, and BN cases among WCBA at the global level (2022–2035), with age-stratified estimates.
Age Group	Disease	Time	val	sd	low_50	up_50	low_60	up_60	low_70	up_70	low_80	up_80	low_95	up_95
Total	ED	2022	106.664	0.68222	106.204	107.124	106.09	107.238	105.957	107.371	105.789	107.539	105.327	108.001
		2023	107.057	0.859214	106.478	107.636	106.335	107.78	106.167	107.947	105.956	108.159	105.373	108.741
		2024	107.422	1.03833	106.722	108.122	106.549	108.295	106.346	108.498	106.091	108.753	105.387	109.457
		2025	107.73	1.23689	106.896	108.563	106.689	108.77	106.448	109.011	106.144	109.315	105.305	110.154
		2026	108.004	1.4749	107.01	108.998	106.764	109.244	106.476	109.532	106.113	109.895	105.113	110.895
		2027	108.279	1.76967	107.086	109.471	106.79	109.767	106.445	110.112	106.01	110.547	104.81	111.747
		2028	108.553	2.11635	107.126	109.979	106.773	110.333	106.36	110.745	105.84	111.266	104.405	112.701
		2029	108.804	2.51569	107.108	110.499	106.688	110.919	106.197	111.41	105.578	112.029	103.873	113.734
		2030	109.009	2.97349	107.005	111.013	106.508	111.51	105.928	112.09	105.197	112.821	103.181	114.837
		2031	109.188	3.49955	106.829	111.546	106.244	112.131	105.562	112.813	104.701	113.674	102.328	116.047
		2032	109.362	4.10218	106.597	112.127	105.912	112.812	105.112	113.612	104.103	114.621	101.322	117.402
		2033	109.538	4.77397	106.32	112.755	105.523	113.553	104.592	114.484	103.418	115.658	100.181	118.895
		2034	109.701	5.51205	105.986	113.416	105.066	114.337	103.991	115.412	102.635	116.768	98.8976	120.505
		2035	109.837	6.31804	105.579	114.096	104.524	115.151	103.292	116.383	101.738	117.937	97.4539	122.221
	AN	2022	27.6942	0.203551	27.557	27.8313	27.523	27.8653	27.4833	27.905	27.4332	27.9551	27.2952	28.0931
		2023	27.807	0.260749	27.6312	27.9827	27.5877	28.0263	27.5368	28.0771	27.4727	28.1413	27.2959	28.318
		2024	27.9131	0.324685	27.6942	28.1319	27.64	28.1861	27.5767	28.2494	27.4968	28.3293	27.2767	28.5494
		2025	28.0091	0.400448	27.7392	28.279	27.6723	28.3459	27.5942	28.424	27.4957	28.5225	27.2242	28.794
		2026	28.1109	0.493783	27.7781	28.4438	27.6957	28.5262	27.5994	28.6225	27.4779	28.744	27.1431	29.0788
		2027	28.2216	0.60898	27.8112	28.6321	27.7095	28.7338	27.5907	28.8525	27.4409	29.0023	27.028	29.4152
		2028	28.3349	0.743711	27.8336	28.8361	27.7094	28.9603	27.5644	29.1054	27.3814	29.2883	26.8772	29.7926
		2029	28.4437	0.897483	27.8388	29.0486	27.6889	29.1985	27.5139	29.3735	27.2931	29.5942	26.6846	30.2027
		2030	28.5457	1.07145	27.8235	29.2679	27.6446	29.4468	27.4357	29.6557	27.1721	29.9193	26.4457	30.6457
		2031	28.651	1.26794	27.7964	29.5056	27.5847	29.7173	27.3374	29.9646	27.0255	30.2765	26.1658	31.1362
		2032	28.7614	1.48888	27.7579	29.7649	27.5093	30.0136	27.2189	30.3039	26.8527	30.6702	25.8432	31.6796
		2033	28.8738	1.73224	27.7062	30.0413	27.417	30.3306	27.0792	30.6684	26.653	31.0945	25.4786	32.269
		2034	28.9841	1.99717	27.638	30.3302	27.3044	30.6637	26.915	31.0531	26.4237	31.5444	25.0696	32.8985
		2035	29.0908	2.28389	27.5515	30.6302	27.1701	31.0116	26.7247	31.4569	26.1629	32.0188	24.6144	33.5673
	BN	2022	79.092	0.521763	78.7404	79.4437	78.6532	79.5308	78.5515	79.6326	78.4231	79.7609	78.0694	80.1147
		2023	79.4386	0.654404	78.9975	79.8797	78.8882	79.989	78.7606	80.1166	78.5997	80.2775	78.156	80.7212
		2024	79.7637	0.782889	79.2361	80.2914	79.1053	80.4221	78.9527	80.5748	78.7601	80.7674	78.2293	81.2982
		2025	80.0424	0.919602	79.4226	80.6622	79.269	80.8158	79.0897	80.9951	78.8635	81.2214	78.24	81.8449
		2026	80.2804	1.07868	79.5534	81.0074	79.3732	81.1876	79.1629	81.3979	78.8975	81.6633	78.1662	82.3946
		2027	80.5096	1.27313	79.6515	81.3676	79.4389	81.5803	79.1906	81.8285	78.8774	82.1417	78.0142	83.0049
		2028	80.7338	1.50072	79.7223	81.7453	79.4717	81.9959	79.1791	82.2885	78.8099	82.6577	77.7924	83.6752
		2029	80.9389	1.76322	79.7505	82.1273	79.456	82.4218	79.1122	82.7656	78.6785	83.1993	77.483	84.3948
		2030	81.1048	2.06579	79.7125	82.4971	79.3675	82.8421	78.9646	83.2449	78.4565	83.7531	77.0559	85.1537
		2031	81.2365	2.41629	79.6079	82.865	79.2044	83.2686	78.7332	83.7397	78.1388	84.3342	76.5005	85.9724
		2032	81.3571	2.82151	79.4554	83.2587	78.9842	83.7299	78.434	84.2801	77.7399	84.9742	75.8269	86.8872
		2033	81.4752	3.27636	79.267	83.6835	78.7198	84.2307	78.0809	84.8695	77.2749	85.6755	75.0536	87.8969
		2034	81.5828	3.77913	79.0357	84.1299	78.4046	84.7611	77.6676	85.498	76.738	86.4277	74.1757	88.9899
		2035	81.6656	4.33135	78.7463	84.5849	78.0229	85.3083	77.1783	86.1529	76.1128	87.2184	73.1762	90.155
15-19 years	ED	2022	113.869	15.3019	103.555	124.182	101	126.737	98.0158	129.721	94.2516	133.486	83.8769	143.86
		2023	113.911	20.6352	100.003	127.819	96.5567	131.265	92.5329	135.289	87.4566	140.365	73.466	154.356
		2024	113.961	27.6193	95.3459	132.577	90.7335	137.189	85.3477	142.575	78.5534	149.369	59.8275	168.095
		2025	114.022	33.8858	91.1833	136.861	85.5244	142.52	78.9166	149.128	70.5807	157.464	47.6061	180.439
		2026	114.096	38.9198	87.8645	140.328	81.3649	146.828	73.7755	154.417	64.2012	163.991	37.8137	190.379
		2027	114.186	42.8464	85.3073	143.064	78.1519	150.22	69.7969	158.575	59.2567	169.115	30.2069	198.165
		2028	114.293	45.9034	83.3539	145.232	75.688	152.898	66.7369	161.849	55.4446	173.141	24.3221	204.263
		2029	114.42	48.3002	81.8656	146.974	73.7995	155.04	64.3809	164.459	52.4991	176.341	19.7516	209.088
		2030	114.569	50.1983	80.7357	148.403	72.3526	156.786	62.5639	166.575	50.2152	178.924	16.1807	212.958
		2031	114.744	51.7193	79.8849	149.603	71.2478	158.24	61.1625	168.325	48.4396	181.048	13.3738	216.114
		2032	114.945	52.9549	79.2536	150.637	70.4102	159.48	60.084	169.807	47.057	182.833	11.1536	218.737
		2033	115.176	53.9758	78.7968	151.556	69.7828	160.57	59.2575	171.095	45.9795	184.373	9.38386	220.969
		2034	115.44	54.8378	78.4792	152.401	69.3213	161.558	58.6279	172.252	45.1378	185.742	7.95773	222.922
		2035	115.738	55.5864	78.2728	153.203	68.9899	162.486	58.1505	173.325	44.4763	187	6.78875	224.687
	AN	2022	43.7323	18.1486	31.5001	55.9644	28.4693	58.9952	24.9304	62.5342	20.4658	66.9987	8.16109	79.3034
		2023	43.896	25.4342	26.7533	61.0386	22.5058	65.2861	17.5462	70.2458	11.2894	76.5026	-5.95502	93.747
		2024	44.0637	34.7589	20.6362	67.4912	14.8315	73.296	8.05346	80.074	-0.497241	88.6247	-24.0638	112.191
		2025	44.2367	43.0376	15.2294	73.244	8.04211	80.4313	-0.350216	88.8236	-10.9375	99.4109	-40.1169	128.59
		2026	44.4162	49.6247	10.9692	77.8632	2.68184	86.1506	-6.99497	95.8274	-19.2026	108.035	-52.8482	141.681
		2027	44.6033	54.7048	7.73234	81.4743	-1.40336	90.61	-12.0708	101.277	-25.5282	114.735	-62.618	151.825
		2028	44.7993	58.5936	5.30718	84.2914	-4.47795	94.0765	-15.9037	105.502	-30.3177	119.916	-70.0442	159.643
		2029	45.0051	61.5644	3.5107	86.4995	-6.77056	96.7808	-18.7756	108.786	-33.9205	123.931	-75.6611	165.671
		2030	45.222	63.8254	2.20372	88.2404	-8.45512	98.8992	-20.9011	111.345	-36.6021	127.046	-79.8757	170.32
		2031	45.4512	65.5304	1.28373	89.6187	-9.65985	100.562	-22.4383	113.341	-38.5588	129.461	-82.9884	173.891
		2032	45.6939	66.7933	0.675201	90.7126	-10.4793	101.867	-23.504	114.892	-39.9351	131.323	-85.221	176.609
		2033	45.9513	67.6992	0.321965	91.5805	-10.9838	102.886	-24.1852	116.088	-40.8392	132.742	-86.7393	178.642
		2034	46.2247	68.3132	0.181572	92.2677	-11.2267	103.676	-24.5478	116.997	-41.3528	133.802	-87.6692	180.118
		2035	46.5154	68.6854	0.221416	92.8094	-11.2491	104.28	-24.6427	117.674	-41.5393	134.57	-88.1081	181.139
	BN	2022	70.2552	16.0984	59.4049	81.1056	56.7164	83.794	53.5772	86.9332	49.617	90.8934	38.7023	101.808
		2023	70.2253	21.2867	55.878	84.5725	52.3231	88.1274	48.1722	92.2783	42.9357	97.5148	28.5033	111.947
		2024	70.2004	28.3271	51.1079	89.2929	46.3772	94.0235	40.8534	99.5473	33.885	106.516	14.6792	125.722
		2025	70.182	34.7858	46.7364	93.6277	40.9272	99.4369	34.144	106.22	25.5867	114.777	2.00193	138.362
		2026	70.1719	40.0494	43.1785	97.1652	36.4903	103.853	28.6806	111.663	18.8285	121.515	-8.32505	148.669
		2027	70.1713	44.1867	40.3894	99.9532	33.0103	107.332	24.3938	115.949	13.5239	126.819	-16.4347	156.777
		2028	70.1818	47.4114	38.2265	102.137	30.3088	110.055	21.0635	119.3	9.40033	130.963	-22.7446	163.108
		2029	70.2048	49.924	36.556	103.854	28.2187	112.191	18.4835	121.926	6.20218	134.207	-27.6463	168.056
		2030	70.2417	51.883	35.2725	105.211	26.6081	113.875	16.4909	123.993	3.72767	136.756	-31.449	171.932
		2031	70.294	53.4085	34.2967	106.291	25.3775	115.211	14.9628	125.625	1.82432	138.764	-34.3867	174.975
		2032	70.3632	54.591	33.5689	107.157	24.4522	116.274	13.8069	126.919	0.377554	140.349	-36.6351	177.361
		2033	70.4507	55.4994	33.0441	107.857	23.7757	117.126	12.9533	127.948	-0.699529	141.601	-38.3281	179.229
		2034	70.558	56.1872	32.6879	108.428	23.3046	117.811	12.3481	128.768	-1.47394	142.59	-39.5688	180.685
		2035	70.6868	56.6966	32.4732	108.9	23.0049	118.369	11.949	129.424	-1.99834	143.372	-40.4387	181.812
20-24 years	ED	2022	160.038	13.3822	151.018	169.057	148.783	171.292	146.174	173.902	142.882	177.194	133.809	186.267
		2023	160.299	14.1192	150.782	169.815	148.424	172.173	145.671	174.926	142.198	178.399	132.625	187.972
		2024	160.491	16.431	149.417	171.566	146.673	174.31	143.469	177.514	139.427	181.556	128.286	192.696
		2025	160.564	20.1212	147.003	174.126	143.642	177.486	139.719	181.41	134.769	186.36	121.127	200.002
		2026	160.611	22.1529	145.68	175.542	141.98	179.242	137.661	183.561	132.211	189.011	117.191	204.031
		2027	160.663	19.5139	147.511	173.816	144.252	177.074	140.447	180.88	135.646	185.68	122.416	198.911
		2028	160.724	19.4494	147.615	173.833	144.367	177.081	140.574	180.873	135.79	185.658	122.603	198.845
		2029	160.796	23.5691	144.91	176.681	140.974	180.617	136.378	185.213	130.58	191.011	114.6	206.991
		2030	160.883	29.0642	141.293	180.472	136.44	185.326	130.772	190.993	123.622	198.143	103.917	217.849
		2031	160.988	34.2065	137.933	184.043	132.22	189.756	125.55	196.426	117.135	204.841	93.9431	228.033
		2032	161.115	38.5215	135.151	187.078	128.718	193.511	121.206	201.023	111.73	210.499	85.6126	236.617
		2033	161.266	42.0328	132.936	189.596	125.917	196.616	117.72	204.812	107.38	215.152	78.882	243.651
		2034	161.446	44.8906	131.19	191.702	123.693	199.199	114.94	207.953	103.896	218.996	73.4606	249.432
		2035	161.658	47.25	129.811	193.504	121.92	201.395	112.707	210.609	101.083	222.232	69.0478	254.268
	AN	2022	45.8136	15.4036	35.4316	56.1957	32.8592	58.7681	29.8555	61.7718	26.0662	65.5611	15.6225	76.0048
		2023	46.0267	15.6989	35.4457	56.6078	32.8239	59.2295	29.7627	62.2908	25.9007	66.1527	15.2569	76.7966
		2024	46.2223	18.6778	33.6335	58.8112	30.5143	61.9304	26.8721	65.5725	22.2774	70.1673	9.61386	82.8308
		2025	46.3918	24.2383	30.0552	62.7285	26.0074	66.7763	21.2809	71.5027	15.3183	77.4654	-1.1153	93.899
		2026	46.5613	27.7246	27.8749	65.2476	23.2449	69.8776	17.8386	75.2839	11.0183	82.1042	-7.77893	100.901
		2027	46.7336	24.679	30.0999	63.3672	25.9786	67.4886	21.1662	72.301	15.0951	78.372	-1.63721	95.1043
		2028	46.9091	24.8847	30.1369	63.6814	25.9811	67.8371	21.1286	72.6896	15.007	78.8113	-1.86483	95.6831
		2029	47.0889	30.6583	26.4252	67.7526	21.3053	72.8725	15.3269	78.8509	7.78498	86.3928	-13.0013	107.179
		2030	47.2741	38.1624	21.5527	72.9956	15.1795	79.3687	7.73787	86.8104	-1.65009	96.1983	-27.5242	122.072
		2031	47.4662	45.0507	17.102	77.8304	9.57853	85.3539	0.793642	94.1387	-10.2888	105.221	-40.8332	135.766
		2032	47.6664	50.699	13.4953	81.8375	5.02853	90.3042	-4.85777	100.19	-17.3297	112.662	-51.7036	147.036
		2033	47.8759	55.1483	10.706	85.0458	1.49621	94.2556	-9.2577	105.009	-22.8242	118.576	-60.2147	155.966
		2034	48.096	58.5985	8.60062	87.5914	-1.18533	97.3773	-12.612	108.804	-27.0273	123.219	-66.757	162.949
		2035	48.328	61.251	7.04477	89.6111	-3.18415	99.8401	-15.1281	111.784	-30.1958	126.852	-71.724	168.38
	BN	2022	114.359	14.1127	104.847	123.871	102.49	126.228	99.7384	128.98	96.2667	132.452	86.6982	142.02
		2023	114.493	15.1717	104.267	124.718	101.733	127.252	98.7748	130.211	95.0426	133.943	84.7562	144.229
		2024	114.573	17.8812	102.521	126.624	99.5344	129.611	96.0476	133.097	91.6488	137.496	79.5253	149.62
		2025	114.553	21.8926	99.7971	129.308	96.1411	132.964	91.872	137.233	86.4864	142.619	71.6433	157.462
		2026	114.494	23.978	98.3333	130.656	94.3289	134.66	89.6532	139.336	83.7546	145.234	67.4975	161.491
		2027	114.44	20.8974	100.356	128.525	96.8658	132.015	92.7908	136.09	87.65	141.231	73.4816	155.399
		2028	114.393	20.1027	100.843	127.942	97.4862	131.299	93.5661	135.219	88.6209	140.164	74.9912	153.794
		2029	114.353	23.7054	98.3755	130.33	94.4167	134.289	89.7941	138.912	83.9626	144.743	67.8904	160.815
		2030	114.324	29.0137	94.7687	133.879	89.9234	138.724	84.2657	144.382	77.1283	151.52	57.457	171.191
		2031	114.308	34.1545	91.288	137.328	85.5842	143.032	78.9241	149.692	70.5221	158.094	47.3654	181.251
		2032	114.308	38.525	88.3421	140.274	81.9085	146.707	74.3961	154.22	64.9189	163.697	38.799	189.817
		2033	114.326	42.0782	85.9649	142.686	78.9379	149.713	70.7326	157.919	60.3814	168.27	31.8523	196.799
		2034	114.364	44.9319	84.0796	144.648	76.5759	152.151	67.8142	160.913	56.7609	171.966	26.2971	202.43
		2035	114.424	47.2259	82.5941	146.255	74.7074	154.141	65.4983	163.35	53.8808	174.968	21.8616	206.987
25-29 years	ED	2022	150.14	13.5877	140.982	159.298	138.713	161.567	136.063	164.217	132.721	167.56	123.508	176.772
		2023	150.861	14.5817	141.033	160.689	138.597	163.124	135.754	165.967	132.167	169.554	122.28	179.441
		2024	151.506	17.1405	139.954	163.059	137.091	165.922	133.749	169.264	129.532	173.481	117.911	185.102
		2025	152.015	20.7249	138.046	165.983	134.585	169.444	130.544	173.486	125.445	178.584	111.394	192.636
		2026	152.38	24.2474	136.037	168.722	131.988	172.772	127.259	177.5	121.295	183.465	104.855	199.904
		2027	152.645	26.6018	134.716	170.575	130.273	175.017	125.086	180.205	118.542	186.749	100.506	204.785
		2028	152.894	29.0872	133.29	172.499	128.432	177.357	122.76	183.029	115.605	190.184	95.8835	209.905
		2029	153.078	32.6226	131.091	175.066	125.643	180.514	119.281	186.875	111.256	194.9	89.1379	217.018
		2030	153.148	36.8703	128.298	177.999	122.14	184.156	114.95	191.346	105.88	200.416	80.8823	225.414
		2031	153.193	37.6263	127.833	178.553	121.549	184.837	114.212	192.174	104.956	201.43	79.4455	226.94
		2032	153.244	30.3974	132.756	173.732	127.68	178.808	121.752	184.735	114.274	192.213	93.665	212.823
		2033	153.303	23.9387	137.168	169.437	133.17	173.435	128.502	178.103	122.613	183.992	106.383	200.222
		2034	153.372	23.6524	137.43	169.314	133.48	173.264	128.868	177.876	123.049	183.694	107.013	199.731
		2035	153.455	27.3036	135.053	171.858	130.493	176.418	125.169	181.742	118.452	188.459	99.9403	206.97
	AN	2022	36.8655	15.9005	26.1486	47.5824	23.4932	50.2378	20.3926	53.3384	16.4811	57.2499	5.70062	68.0304
		2023	37.0456	16.2675	26.0813	48.0099	23.3647	50.7266	20.1925	53.8988	16.1907	57.9006	5.16131	68.9299
		2024	37.2193	19.1575	24.3071	50.1315	21.1078	53.3308	17.3721	57.0665	12.6593	61.7792	-0.329485	74.768
		2025	37.3742	23.852	21.298	53.4504	17.3147	57.4337	12.6636	62.0848	6.79598	67.9524	-9.37566	84.1241
		2026	37.5336	28.2168	18.5155	56.5518	13.8033	61.264	8.30097	66.7663	1.35963	73.7076	-17.7714	92.8386
		2027	37.7054	30.9343	16.8557	58.5551	11.6897	63.7212	5.65752	69.7534	-1.95232	77.3632	-22.9258	98.3366
		2028	37.8807	34.4335	14.6725	61.0888	8.9221	66.8392	2.20757	73.5537	-6.26307	82.0244	-29.609	105.37
		2029	38.0413	40.3072	10.8742	65.2084	4.14293	71.9397	-3.71698	79.7996	-13.6326	89.7152	-40.9609	117.043
		2030	38.1803	47.8333	5.94065	70.42	-2.04752	78.4082	-11.375	87.7357	-23.142	99.5027	-55.573	131.934
		2031	38.3198	50.1114	4.54472	72.0949	-3.82389	80.4635	-13.5956	90.2352	-25.923	102.563	-59.8986	136.538
		2032	38.4627	40.5642	11.1224	65.803	4.34815	72.5772	-3.56187	80.4872	-13.5407	90.466	-41.0432	117.969
		2033	38.6081	31.6663	17.2651	59.9512	11.9768	65.2395	5.80187	71.4144	-1.98803	79.2043	-23.4578	100.674
		2034	38.7566	31.3401	17.6333	59.8798	12.3996	65.1136	6.28823	71.2249	-1.42143	78.9346	-22.67	100.183
		2035	38.9093	36.4612	14.3344	63.4841	8.24536	69.5732	1.13542	76.6831	-7.83404	85.6526	-32.5548	110.373
	BN	2022	113.495	14.1974	103.926	123.064	101.555	125.435	98.7865	128.203	95.2939	131.696	85.6681	141.322
		2023	114.104	15.5565	103.619	124.589	101.021	127.187	97.9873	130.22	94.1604	134.047	83.613	144.595
		2024	114.636	18.5674	102.122	127.15	99.0208	130.251	95.4001	133.872	90.8325	138.439	78.2439	151.028
		2025	115.052	22.5684	99.8409	130.263	96.0719	134.032	91.6711	138.433	86.1193	143.985	70.8179	159.286
		2026	115.322	26.5426	97.4326	133.212	93	137.645	87.8242	142.82	81.2947	149.35	63.2989	167.346
		2027	115.481	29.3024	95.7314	135.231	90.8379	140.124	85.1239	145.838	77.9155	153.047	58.0485	172.914
		2028	115.616	32.0912	93.9867	137.246	88.6274	142.605	82.3697	148.863	74.4752	156.757	52.7174	178.515
		2029	115.697	35.7844	91.5782	139.816	85.6022	145.792	78.6243	152.769	69.8213	161.572	45.5595	185.834
		2030	115.677	40.0031	88.7149	142.639	82.0344	149.32	74.2338	157.12	64.393	166.961	37.2709	194.083
		2031	115.619	40.5728	88.2725	142.965	81.4969	149.74	73.5852	157.652	63.6043	167.633	36.0959	195.141
		2032	115.565	32.8709	93.41	137.72	87.9206	143.209	81.5108	149.619	73.4245	157.705	51.1381	179.992
		2033	115.518	25.4417	98.3698	132.665	94.121	136.914	89.1599	141.875	82.9012	148.134	65.6518	165.383
		2034	115.478	24.1421	99.2064	131.75	95.1747	135.782	90.467	140.489	84.528	146.428	68.1597	162.797
		2035	115.449	27.1918	97.1222	133.777	92.5811	138.318	87.2788	143.62	80.5896	150.309	62.1535	168.745
30-34 years	ED	2022	119.268	14.0484	109.8	128.737	107.454	131.083	104.714	133.822	101.258	137.278	91.7334	146.803
		2023	120.459	15.0272	110.33	130.587	107.821	133.096	104.89	136.027	101.194	139.723	91.0051	149.912
		2024	121.544	17.6319	109.66	133.427	106.715	136.372	103.277	139.81	98.9395	144.148	86.9851	156.102
		2025	122.44	21.3884	108.024	136.856	104.452	140.428	100.282	144.598	95.0201	149.86	80.5188	164.361
		2026	123.166	25.3504	106.08	140.252	101.846	144.486	96.9029	149.429	90.6667	155.665	73.4791	172.853
		2027	123.805	28.4101	104.657	142.954	99.9125	147.698	94.3726	153.238	87.3837	160.227	68.1216	179.489
		2028	124.4	31.5346	103.145	145.654	97.879	150.92	91.7298	157.07	83.9723	164.827	62.5918	186.208
		2029	124.932	35.1042	101.272	148.593	95.4097	154.455	88.5644	161.3	79.9288	169.936	56.1281	193.737
		2030	125.352	38.8779	99.1478	151.555	92.6552	158.048	85.074	165.629	75.5101	175.193	49.1508	201.552
		2031	125.653	41.7574	97.5081	153.797	90.5347	160.771	82.392	168.913	72.1196	179.186	43.8081	207.497
		2032	125.872	42.896	96.9601	154.784	89.7965	161.948	81.4318	170.312	70.8794	180.865	41.7958	209.948
		2033	126.078	44.3418	96.1914	155.964	88.7863	163.369	80.1397	172.016	69.2316	182.924	39.1679	212.988
		2034	126.23	47.1139	94.4748	157.984	86.6068	165.852	77.4196	175.04	65.8296	186.63	33.8863	218.573
		2035	126.287	50.712	92.1075	160.467	83.6386	168.936	73.7498	178.825	61.2747	191.3	26.8919	225.683
	AN	2022	25.2605	16.5055	14.1358	36.3852	11.3794	39.1416	8.16078	42.3602	4.10043	46.4205	-7.09031	57.6113
		2023	25.436	16.9015	14.0444	36.8276	11.2218	39.6502	7.92604	42.946	3.76827	47.1037	-7.69096	58.563
		2024	25.5772	20.0004	12.0969	39.0574	8.75689	42.3975	4.85682	46.2976	-0.0632711	51.2176	-13.6235	64.7779
		2025	25.6845	25.0445	8.80454	42.5645	4.6221	46.747	-0.261576	51.6307	-6.42253	57.7916	-23.4027	74.7718
		2026	25.7927	29.9849	5.58282	46.0025	0.575338	51.01	-5.27173	56.8571	-12.648	64.2334	-32.9778	84.5632
		2027	25.9117	33.5358	3.30859	48.5148	-2.29188	54.1153	-8.83135	60.6547	-17.0812	68.9045	-39.8184	91.6418
		2028	26.038	37.5434	0.73375	51.3423	-5.536	57.6121	-12.857	64.933	-22.0927	74.1687	-47.5471	99.6232
		2029	26.1597	42.8244	-2.70391	55.0234	-9.85559	62.1751	-18.2064	70.5259	-28.7412	81.0607	-57.7761	110.096
		2030	26.2683	48.6768	-6.53991	59.0764	-14.6689	67.2054	-24.1609	76.6974	-36.1354	88.6719	-69.1383	121.675
		2031	26.3801	52.5644	-9.04829	61.8085	-17.8265	70.5868	-28.0766	80.8368	-41.0075	93.7677	-76.6461	129.406
		2032	26.501	53.758	-9.73196	62.7339	-18.7095	71.7115	-29.1924	82.1943	-42.4168	95.4188	-78.8648	131.867
		2033	26.6241	56.103	-11.1893	64.4375	-20.5585	73.8067	-31.4986	84.7468	-45.2999	98.5481	-83.3377	136.586
		2034	26.7367	61.3788	-14.6325	68.106	-24.8828	78.3563	-36.8517	90.3251	-51.9508	105.424	-93.5656	147.039
		2035	26.834	68.4429	-19.2965	72.9645	-30.7265	84.3945	-44.0728	97.7409	-60.9098	114.578	-107.314	160.982
	BN	2022	94.122	14.6545	84.2449	103.999	81.7976	106.446	78.9399	109.304	75.3349	112.909	65.3992	122.845
		2023	95.2505	15.9496	84.5005	106.001	81.8369	108.664	78.7268	111.774	74.8032	115.698	63.9894	126.512
		2024	96.3165	18.9272	83.5595	109.073	80.3987	112.234	76.7079	115.925	72.0518	120.581	59.2192	133.414
		2025	97.2235	23.0319	81.7	112.747	77.8537	116.593	73.3625	121.085	67.6966	126.75	52.081	142.366
		2026	97.9412	27.432	79.452	116.43	74.8709	121.012	69.5216	126.361	62.7734	133.109	44.1745	151.708
		2027	98.5437	30.9111	77.7096	119.378	72.5474	124.54	66.5197	130.568	58.9156	138.172	37.9578	159.13
		2028	99.0724	34.3822	75.8988	122.246	70.1569	127.988	63.4524	134.692	54.9944	143.15	31.6832	166.462
		2029	99.5344	38.166	73.8105	125.258	67.4368	131.632	59.9945	139.074	50.6056	148.463	24.7291	174.34
		2030	99.8957	42.0501	71.554	128.237	64.5316	135.26	56.3319	143.46	45.9876	153.804	17.4776	182.314
		2031	100.131	45.1417	69.7051	130.556	62.1665	138.095	53.3639	146.897	42.259	158.002	11.653	188.608
		2032	100.269	46.5204	68.9141	131.624	61.1452	139.393	52.0737	148.464	40.6297	159.908	9.08885	191.449
		2033	100.386	48.1028	67.9652	132.808	59.932	140.841	50.5519	150.221	38.7187	162.054	6.10496	194.668
		2034	100.457	50.8356	66.1936	134.72	57.7041	143.209	47.7911	153.122	35.2856	165.628	0.819066	200.094
		2035	100.44	54.2199	63.8955	136.984	54.8407	146.039	44.2678	156.611	30.9298	169.95	-5.83134	206.711
35-39 years	ED	2022	85.7076	14.9424	75.6364	95.7789	73.1411	98.2742	70.2273	101.188	66.5514	104.864	56.4205	114.995
		2023	85.7081	16.2455	74.7586	96.6575	72.0457	99.3705	68.8778	102.538	64.8814	106.535	53.867	117.549
		2024	85.9124	19.2182	72.9593	98.8654	69.7499	102.075	66.0023	105.822	61.2746	110.55	48.2447	123.58
		2025	86.3427	23.3218	70.6238	102.062	66.7291	105.956	62.1813	110.504	56.4442	116.241	40.632	132.053
		2026	86.9933	27.5195	68.4452	105.541	63.8494	110.137	58.4831	115.503	51.7133	122.273	33.0551	140.931
		2027	87.8332	30.6227	67.1935	108.473	62.0796	113.587	56.1081	119.558	48.575	127.092	27.8128	147.854
		2028	88.7098	33.6427	66.0346	111.385	60.4163	117.003	53.856	123.564	45.5799	131.84	22.7701	154.65
		2029	89.5089	37.1152	64.4932	114.525	58.295	120.723	51.0575	127.96	41.9272	137.091	16.7631	162.255
		2030	90.169	41.01	62.5283	117.81	55.6797	124.658	47.6827	132.655	37.5943	142.744	9.78949	170.549
		2031	90.7036	44.3756	60.7945	120.613	53.3838	128.023	44.7306	136.677	33.8142	147.593	3.72755	177.68
		2032	91.1749	46.2851	59.9787	122.371	52.2491	130.101	43.2235	139.126	31.8374	150.512	0.456132	181.894
		2033	91.6127	48.332	59.0369	124.188	50.9655	132.26	41.5407	141.685	29.6511	153.574	-3.11799	186.343
		2034	92.0051	50.9642	57.6552	126.355	49.1442	134.866	39.2062	144.804	26.669	157.341	-7.88473	191.895
		2035	92.3139	53.8664	56.0079	128.62	47.0122	137.616	36.5083	148.12	23.2571	161.371	-13.2643	197.892
	AN	2022	15.5928	17.522	3.78298	27.4026	0.856805	30.3288	-2.55998	33.7456	-6.87039	38.056	-18.7503	49.9359
		2023	15.5658	18.0116	3.42595	27.7056	0.418008	30.7135	-3.09426	34.2258	-7.52512	38.6567	-19.737	50.8685
		2024	15.5726	21.2913	1.22228	29.9229	-2.33336	33.4786	-6.48516	37.6304	-11.7228	42.868	-26.1583	57.3035
		2025	15.6134	26.647	-2.34663	33.5735	-6.79667	38.0235	-11.9928	43.2197	-18.548	49.7749	-36.6146	67.8415
		2026	15.6965	31.9918	-5.86604	37.259	-11.2087	42.6016	-17.4471	48.84	-25.3171	56.71	-47.0075	78.4005
		2027	15.8095	35.8492	-8.3528	39.9719	-14.3396	45.9587	-21.3302	52.9493	-30.1491	61.7682	-54.4548	86.0739
		2028	15.9191	40.0297	-11.0609	42.8991	-17.7459	49.5841	-25.5517	57.3899	-35.399	67.2372	-62.5392	94.3774
		2029	16.0071	45.513	-14.6687	46.6828	-22.2694	54.2835	-31.1444	63.1585	-42.3406	74.3547	-73.1985	105.213
		2030	16.0738	51.7278	-18.7907	50.9383	-27.4293	59.5768	-37.5162	69.6637	-50.2412	82.3888	-85.3126	117.46
		2031	16.1412	56.2777	-21.79	54.0723	-31.1884	63.4707	-42.1625	74.4448	-56.0068	88.2891	-94.1631	126.445
		2032	16.2156	58.4017	-23.1471	55.5783	-32.9002	65.3314	-44.2885	76.7197	-58.6553	91.0865	-98.2516	130.683
		2033	16.2946	61.1416	-24.9149	57.504	-35.1255	67.7146	-47.0481	79.6372	-62.089	94.6781	-103.543	136.132
		2034	16.3705	65.448	-27.7415	60.4824	-38.6713	71.4122	-51.4336	84.1746	-67.5338	100.275	-111.908	144.649
		2035	16.4381	70.3734	-30.9936	63.8698	-42.7459	75.6221	-56.4688	89.3449	-73.7806	106.657	-121.494	154.37
	BN	2022	70.24	15.4997	59.7932	80.6868	57.2047	83.2752	54.1823	86.2977	50.3693	90.1106	39.8605	100.619
		2023	70.2976	17.2018	58.7035	81.8916	55.8308	84.7643	52.4765	88.1187	48.2448	92.3503	36.582	104.013
		2024	70.5316	20.6108	56.6399	84.4233	53.1979	87.8653	49.1788	91.8845	44.1086	96.9547	30.1344	110.929
		2025	70.9724	25.0763	54.071	87.8739	49.8832	92.0616	44.9934	96.9515	38.8246	103.12	21.8228	120.122
		2026	71.6084	29.6667	51.6131	91.6037	46.6587	96.558	40.8737	102.343	33.5757	109.641	13.4617	129.755
		2027	72.4204	33.1392	50.0846	94.7563	44.5503	100.291	38.0882	106.753	29.936	114.905	7.46757	137.373
		2028	73.2887	36.4285	48.7359	97.8415	42.6523	103.925	35.5487	111.029	26.5873	119.99	1.88875	144.689
		2029	74.1089	40.0086	47.143	101.075	40.4616	107.756	32.6599	115.558	22.8178	125.4	-4.30808	152.526
		2030	74.8067	43.9321	45.1965	104.417	37.8598	111.754	29.2931	120.32	18.4858	131.128	-11.3002	160.914
		2031	75.359	47.489	43.3514	107.367	35.4207	115.297	26.1604	124.558	14.4781	136.24	-17.7194	168.437
		2032	75.8227	49.6403	42.3652	109.28	34.0753	117.57	24.3954	127.25	12.1839	139.462	-21.4722	173.118
		2033	76.2298	51.8667	41.2716	111.188	32.6099	119.85	22.4959	129.964	9.73665	142.723	-25.429	177.888
		2034	76.5854	54.5409	39.8249	113.346	30.7166	122.454	20.0811	133.09	6.66404	146.507	-30.3147	183.485
		2035	76.8636	57.3995	38.1763	115.551	28.5906	125.137	17.3977	136.329	3.27738	150.45	-35.6395	189.367
40-44 years	ED	2022	53.0738	15.7909	42.4307	63.7168	39.7937	66.3539	36.7144	69.4331	32.8299	73.3177	22.1237	84.0239
		2023	53.3379	17.252	41.71	64.9657	38.829	67.8468	35.4648	71.211	31.2208	75.4549	19.524	87.1518
		2024	53.4515	20.5791	39.5812	67.3218	36.1445	70.7585	32.1315	74.7715	27.0691	79.8339	13.1164	93.7866
		2025	53.4117	25.1972	36.4289	70.3946	32.2209	74.6026	27.3075	79.516	21.109	85.7145	4.02529	102.798
		2026	53.294	29.9392	33.115	73.473	28.1151	78.4728	22.277	84.3109	14.912	91.676	-5.38678	111.975
		2027	53.2128	33.5668	30.5888	75.8368	24.9831	81.4425	18.4376	87.988	10.1801	96.2455	-12.5782	119.004
		2028	53.2129	37.1009	28.2069	78.2189	22.0111	84.4148	14.7764	91.6494	5.64955	100.776	-19.5049	125.931
		2029	53.3396	41.0494	25.6723	81.0068	18.8171	87.8621	10.8124	95.8667	0.71428	105.965	-27.1172	133.796
		2030	53.6066	45.3279	23.0556	84.1576	15.4858	91.7274	6.64686	100.566	-4.50381	111.717	-35.2361	142.449
		2031	54.0104	48.9069	21.0471	86.9737	12.8797	95.1412	3.34282	104.678	-8.68829	116.709	-41.8472	149.868
		2032	54.532	50.7637	20.3172	88.7467	11.8397	97.2243	1.94074	107.123	-10.5471	119.611	-44.9649	154.029
		2033	55.0763	52.5895	19.631	90.5216	10.8486	99.3041	0.593601	109.559	-12.3434	122.496	-47.9991	158.152
		2034	55.5724	55.0469	18.4708	92.6741	9.27797	101.867	-1.45618	112.601	-14.9977	126.143	-52.3196	163.464
		2035	55.9823	58.0352	16.8666	95.098	7.1747	104.79	-4.14217	116.107	-18.4188	130.383	-57.7667	169.731
	AN	2022	8.82828	18.3576	-3.54473	21.2013	-6.61045	24.267	-10.1902	27.8467	-14.7061	32.3627	-27.1526	44.8092
		2023	8.83694	19.0023	-3.97063	21.6445	-7.14402	24.8179	-10.8495	28.5234	-15.5241	33.1979	-28.4076	46.0815
		2024	8.82194	22.5032	-6.34522	23.9891	-10.1033	27.7471	-14.4914	32.1353	-20.0272	37.6711	-35.2844	52.9282
		2025	8.78401	28.1588	-10.195	27.763	-14.8976	32.4656	-20.3885	37.9565	-27.3156	44.8836	-46.4073	63.9753
		2026	8.74073	33.8649	-14.0842	31.5657	-19.7396	37.2211	-26.3433	43.8248	-34.6741	52.1555	-57.6345	75.1159
		2027	8.70838	38.1798	-17.0248	34.4416	-23.4008	40.8176	-30.8459	48.2626	-40.2381	57.6549	-66.124	83.5407
		2028	8.69292	42.7831	-20.1429	37.5288	-27.2877	44.6736	-35.6304	53.0163	-46.1551	63.5409	-75.162	92.5479
		2029	8.69627	48.6763	-24.1116	41.5041	-32.2405	49.6331	-41.7324	59.125	-53.7068	71.0993	-86.7094	104.102
		2030	8.71851	55.3561	-28.5915	46.0285	-37.8359	55.273	-48.6304	66.0674	-62.248	79.685	-99.7794	117.216
		2031	8.76448	60.4161	-31.956	49.4849	-42.0454	59.5744	-53.8266	71.3556	-68.6889	86.2179	-109.651	127.18
		2032	8.82752	62.8383	-33.5255	51.1806	-44.0195	61.6746	-56.273	73.928	-71.7312	89.3863	-114.336	131.991
		2033	8.88855	65.6551	-35.363	53.1401	-46.3274	64.1045	-59.1302	76.9073	-75.2813	93.0584	-119.795	137.573
		2034	8.93737	70.048	-38.275	56.1497	-49.973	67.8478	-63.6324	81.5071	-80.8642	98.739	-128.357	146.232
		2035	8.97424	75.2255	-41.7278	59.6763	-54.2904	72.2389	-68.9594	86.9079	-87.4649	105.413	-138.468	156.416
	BN	2022	44.3333	16.3043	33.3442	55.3224	30.6214	58.0452	27.4421	61.2246	23.4312	65.2354	12.3769	76.2897
		2023	44.618	18.1796	32.365	56.871	29.329	59.907	25.784	63.452	21.3118	67.9242	8.9861	80.2499
		2024	44.7719	21.9878	29.9521	59.5917	26.2802	63.2637	21.9926	67.5513	16.5836	72.9603	1.67582	87.868
		2025	44.7939	27.0142	26.5864	63.0015	22.075	67.5128	16.8072	72.7806	10.1618	79.4261	-8.15384	97.7417
		2026	44.7421	32.185	23.0494	66.4349	17.6745	71.8098	11.3984	78.0858	3.48093	86.0034	-18.3405	107.825
		2027	44.7154	36.2127	20.308	69.1227	14.2605	75.1703	7.19904	82.2317	-1.70929	91.1401	-26.2615	115.692
		2028	44.7519	40.0583	17.7526	71.7511	11.0629	78.4409	3.25151	86.2522	-6.60282	96.1066	-33.7623	123.266
		2029	44.9007	44.1392	15.1509	74.6505	7.77963	82.0217	-0.827507	90.6289	-11.6857	101.487	-41.6121	131.413
		2030	45.1811	48.4355	12.5356	77.8266	4.44686	85.9153	-4.99806	95.3603	-16.9132	107.275	-49.7524	140.115
		2031	45.5858	52.1544	10.4338	80.7379	1.724	89.4477	-8.44611	99.6178	-21.2761	112.448	-56.6368	147.808
		2032	46.1029	54.215	9.56198	82.6438	0.508084	91.6977	-10.0638	102.27	-23.4007	115.606	-60.1585	152.364
		2033	46.6557	56.1551	8.80721	84.5042	-0.570682	93.8821	-11.5209	104.832	-25.3351	118.647	-63.4082	156.72
		2034	47.1779	58.5591	7.70905	86.6467	-2.07033	96.4261	-13.4894	107.845	-27.8949	122.251	-67.598	161.954
		2035	47.6222	61.4316	6.21729	89.0271	-4.04178	99.2861	-16.0209	111.265	-31.1331	126.377	-72.7837	168.028
45-49 years	ED	2022	28.2256	17.2377	16.6074	39.8438	13.7287	42.7225	10.3674	46.0839	6.1269	50.3244	-5.56025	62.0115
		2023	28.478	18.798	15.8082	41.1478	12.6689	44.2871	9.00331	47.9527	4.37901	52.577	-8.366	65.322
		2024	28.7316	22.4026	13.6322	43.8309	9.89098	47.5721	5.52247	51.9406	0.011435	57.4517	-15.1775	72.6406
		2025	28.9721	27.3236	10.556	47.3882	5.99295	51.9512	0.664857	57.2793	-6.05674	64.0009	-24.5821	82.5263
		2026	29.195	32.4262	7.33973	51.0502	1.92456	56.4654	-4.39855	62.7885	-12.3754	70.7654	-34.3603	92.7503
		2027	29.3993	36.4986	4.7993	53.9994	-1.29596	60.0947	-8.41319	67.2119	-17.3918	76.1905	-42.1379	100.937
		2028	29.5454	40.4402	2.28869	56.8021	-4.46483	63.5556	-12.3507	71.4414	-22.299	81.3897	-49.7174	108.808
		2029	29.608	44.7705	-0.567253	59.7833	-8.04392	67.26	-16.7742	75.9903	-27.7877	87.0038	-58.1421	117.358
		2030	29.5857	49.5158	-3.78793	62.9593	-12.0571	71.2285	-21.7126	80.8841	-33.8935	93.0649	-67.4652	126.637
		2031	29.5202	53.5457	-6.56959	65.61	-15.5117	74.5522	-25.9531	84.9936	-39.1254	98.1658	-75.4294	134.47
		2032	29.4752	55.8377	-8.15943	67.1098	-17.4843	76.4347	-28.3727	87.3231	-42.1088	101.059	-79.9667	138.917
		2033	29.4752	58.1113	-9.69179	68.6422	-19.3964	78.3468	-30.7281	89.6785	-45.0234	103.974	-84.4229	143.373
		2034	29.5453	60.9912	-11.5628	70.6533	-21.7484	80.8389	-33.6416	92.7322	-48.6455	107.736	-89.9975	149.088
		2035	29.693	64.3189	-13.658	73.044	-24.3992	83.7852	-36.9414	96.3274	-52.7639	112.15	-96.3721	155.758
	AN	2022	4.11499	20.0515	-9.39974	17.6297	-12.7483	20.9783	-16.6584	24.8884	-21.5911	29.821	-35.186	43.416
		2023	4.12937	20.8441	-9.91953	18.1783	-13.4005	21.6592	-17.4651	25.7238	-22.5927	30.8514	-36.725	44.9837
		2024	4.14521	24.6094	-12.4415	20.732	-16.5513	24.8417	-21.3501	29.6406	-27.4041	35.6945	-44.0893	52.3797
		2025	4.16059	30.4751	-16.3796	24.7008	-21.469	29.7901	-27.4116	35.7328	-34.9085	43.2296	-55.5706	63.8917
		2026	4.17452	36.5581	-20.4656	28.8147	-26.5708	34.9199	-33.6997	42.0487	-42.693	51.042	-67.4793	75.8284
		2027	4.18592	41.4057	-23.7215	32.0934	-30.6363	39.0081	-38.7104	47.0822	-48.8962	57.2681	-76.9693	85.3411
		2028	4.18961	46.3677	-27.0622	35.4414	-34.8056	43.1848	-43.8473	52.2265	-55.2537	63.633	-86.691	95.0703
		2029	4.18199	52.4426	-31.1643	39.5283	-39.9222	48.2862	-50.1486	58.5125	-63.0494	71.4134	-98.6055	106.969
		2030	4.16338	59.3324	-35.8267	44.1534	-45.7352	54.062	-57.305	65.6318	-71.9008	80.2276	-112.128	120.455
		2031	4.14239	64.6396	-39.4247	47.7094	-50.2195	58.5043	-62.8242	71.109	-78.7255	87.0103	-122.551	130.836
		2032	4.12685	67.4576	-41.3395	49.5932	-52.605	60.8587	-65.7592	74.0129	-82.3537	90.6074	-128.09	136.344
		2033	4.11927	70.6752	-43.5158	51.7544	-55.3186	63.5571	-69.1002	77.3388	-86.4863	94.7249	-134.404	142.643
		2034	4.12044	75.5034	-46.7689	55.0097	-59.3779	67.6188	-74.1011	82.342	-92.6749	100.916	-143.866	152.107
		2035	4.13046	81.2107	-50.6056	58.8665	-64.1678	72.4287	-80.0039	88.2648	-99.9817	108.243	-155.043	163.303
	BN	2022	24.1322	17.6702	12.2225	36.0419	9.27157	38.9928	5.82588	42.4385	1.47902	46.7853	-10.5014	58.7657
		2023	24.3915	19.6098	11.1746	37.6085	7.89972	40.8834	4.07582	44.7073	-0.748186	49.5313	-14.0436	62.8267
		2024	24.6509	23.6608	8.70358	40.5983	4.75223	44.5497	0.138377	49.1635	-5.68217	54.9841	-21.7242	71.0261
		2025	24.8976	28.9757	5.36802	44.4272	0.529079	49.2662	-5.12118	54.9164	-12.2492	62.0444	-31.8947	81.69
		2026	25.1292	34.4964	1.87858	48.3797	-3.88232	54.1406	-10.6091	60.8674	-19.0952	69.3535	-42.4838	92.7421
		2027	25.3446	38.9949	-0.937926	51.6272	-7.45008	58.1394	-15.0541	65.7434	-24.6468	75.3361	-51.0854	101.775
		2028	25.5071	43.2881	-3.66906	54.6833	-10.8982	61.9124	-19.3394	70.3536	-29.9882	81.0025	-59.3376	110.352
		2029	25.5948	47.7967	-6.62021	57.8098	-14.6023	65.7919	-23.9226	75.1122	-35.6806	86.8702	-68.0868	119.276
		2030	25.607	52.5841	-9.83466	61.0488	-18.6162	69.8303	-28.8701	80.0842	-41.8058	93.0199	-77.4579	128.672
		2031	25.5772	56.7676	-12.6842	63.8386	-22.1644	73.3188	-33.2341	84.3885	-47.1989	98.3533	-85.6874	136.842
		2032	25.5618	59.2772	-14.391	65.5147	-24.2903	75.414	-35.8494	86.973	-50.4316	101.555	-90.6215	141.745
		2033	25.5826	61.6935	-15.9988	67.1641	-26.3016	77.4669	-38.3319	89.4971	-53.5085	104.674	-95.3367	146.502
		2034	25.6676	64.5316	-17.8267	69.1619	-28.6034	79.9386	-41.1871	92.5223	-57.0618	108.397	-100.814	152.149
		2035	25.8278	67.7208	-19.8161	71.4716	-31.1254	82.781	-44.331	95.9866	-60.9903	112.646	-106.905	158.561
Abbreviations: ED, eating disorder; AN, anorexia nervosa; BN, bulimia nervosa; WCBA, women of childbearing age
